# Supplementary material for: Mechanical and Electrical Properties of Graphene Oxide Reinforced Copper–Tungsten Composites Produced via Ball Milling of Metal Flakes
Source: Materials (Basel). 2022 Nov 3;15(21):7736. doi: 10.3390/ma15217736 (PMC9655810; doi:10.3390/ma15217736)
Supplement: Supplementary file 1 [file materials-15-07736-s001.zip]

Archive with 1 entries (1 files):
- materials-1987022-supplementary.pdf
